# Supplementary material for: X-Linked EGFP Reporter as a Tool to Examine X-Chromosome Inactivation in Mouse Embryos and Embryonic Fibroblasts
Source: Biomolecules. 2026 Mar 2;16(3):375. doi: 10.3390/biom16030375 (PMC13319934; doi:10.3390/biom16030375)
Supplement: Supplementary file 1 [file biomolecules-16-00375-s001.zip]

Archive with 1 entries (1 files):
- biomolecules-4138455-supplementary.pdf
